# Supplementary material for: Hfq Is a Critical Modulator of Pathogenicity of Dickeya oryzae in Rice Seeds and Potato Tubers
Source: Microorganisms. 2022 May 16;10(5):1031. doi: 10.3390/microorganisms10051031 (PMC9144144; doi:10.3390/microorganisms10051031)
Supplement: Supplementary file 1 [file microorganisms-10-01031-s001.zip]

Archive with 1 entries (1 files):
- microorganisms-1715207-supplementary.pdf
